# Supplementary material for: Legacy tree-ring dataset reveals rapid use of panels in 17th-century Dutch and Flemish painting workshops
Source: NPJ Herit Sci. 2026 Jun 24;14(1):362. doi: 10.1038/s40494-026-02737-8 (PMC13372665; doi:10.1038/s40494-026-02737-8)
Supplement: Supplementary file 2 — Supplementary materials - Data_revised [file 40494_2026_2737_MOESM2_ESM.xlsx]

## Sheet: A) Inventory entries
Artist	Year	Type	Transcription	N of panels	Reference
Gillis van Conincksloo	1608	Auction (estate)	3 paneelborden 3 uts. [paneelborden]	6	Montias #773
Cornelis van der Voort	1625	Auction (estate)	1 deel paneel werck; 3 panelen; [...]; 1 houten eesel ende 1 deel hout ende ramen; 1 eesel, peneel, eerfla platten, etc.	5	Montias #563
Louis de Rocourt	1627	Auction (estate)	1 deel lijsten ende 3 panelen	3	Montias #624
Michiel Kuijpers	1636	Auction (estate)	1 deel paneelen; uts. [1 deel paneelen]	>2	Montias #642
Cornelis Doeck	1637	Death	3 slegt gedoodverfde a 10 st. Paneelen; 4 dito [gedoodverfde paneelen]; 8 st. 9 ses stuivers dito [gedoodverfde paneelen]	16	Montias #532
Cornelis van Haarlem	1639	Death	Een groot paneel; Een groot dito van één stuck; [...]; Een groot paneel suiker kist.; Enige geplumuerde panelen.; Noch eenige geplumuerde panelen; Noch panele als vooren.	>9	Bredius VII p 261
Juliaen Teniers	1643	Marriage	4 stootterkens off paneelkens	4	Montias #557
Bartholomeus Molenaer	1650	Death	Ses vier stuyvers panelen; Vier tyen stuyvers panelen	10	Bredius VI p. 2047
Pieter Potter	1652	Death	eenig [?] gou onbeschilderde paneeltgen	>2	Li #18
Jacob Jansz. van Velsen	1656	Death	19 ronde, ongeschilderde panelen; 30 ongeschilderde langhwerpige ende viercante panelen, soo groot als cleyn	49	Bredius III p. 883
Johannes Croon	1664	Death	60 penneelen met 2 rollen doeck	60	Bredius III p. 845
Nicolaes Vosmaer	1664	Death	Twaelff schilderyen met 2 nieuwe panelen (dese 2 panelen sal de Curateur ... laten volgen aen Andries Ariensz, glasemaecker)	2	Bredius IV p. 1430
Claes Claesz. Wou	1665	Death	Een party pleymuurdoecken en panelen met het (schilders-) gereetschap	>2	Bredius VI p. 1899
Abraham Verhoeven	1666	Death	Dertien leege paneelties ongeplamuiert	13	Bredius I p. 365
Jan Miense Molenaer	1668	Death	Eenige panele gedootverft […] 4 paneelen, een begonnen doeck 15 panelen gedootverruwt […] 2 panelen, wat tijkenckenboeken, een tafel met een kleet […] 26 panelen van één stuck gelycke formaet 32 panelen wat groter, van één stuck. 16 grote aengelijde panelen van één stuck 5 panelen van één stuck. [...] 11 grote panelen aengelijdt [...] 5 aengelijde panelen, 11 stuckjes, 3 stuckjes [...] 3 panelen.…	>100	Bredius I p. 6-7
Jan de Vos	1670	Death	20 panelen, daer op sommige geschildert is	<20	Bredius VI p. 2113
Dirck Dalens	1676	Death	Negen onbeschilderde panelen, 2 doecken en 2 lijsten	9	Bredius IV p. 1401
Otto Marseus van Schriek	1678	Death	Vijftien soo doecken als paneelen daer wed wat op gecladt is; Noch vier dito [doecken als paneelen]	<19	Bredius II p. 697 (Li #35)
Hendrick Meijeringh	1687	Death	Vier breede paneelen uijt een stuck hout; Negen ovael panelen uijt een stuck hout; Seven ovaal panelen kleijnder soort; Twaelf ditto [ovaal panelen] kleijnder soort daer onder drie die beschildert sijn; […]; Ses nieuwe groote stooters paneelen; Twee salvatorsdoeckjens en twee panelen; Vier salvatorspanelen, daeronder een gedootverft; Vier tienstuijverspanelen [daeronder een begonnen te schilderen…	>70	Bredius I p. 334 (Li #26)
Emmanuel Wouters	1698	Unknown	Een Esel en [wat paneelen mitsgaders verscheijde penceelen]	>2	Bredius III p. 942 (Li #40)
Vincent Laurens van der Vinne	1702	Will	Een party lege panelen en doeken	>2	Bredius IV p. 1262
Cornelis Dusart	1704	Auction (estate)	Paneelen, doeken	>2	Bredius I p. 27
Michiel van Musscher	1705	Death	Eenige doecken en paneelen zijnde [?] met en sonder schetsen	>2	Bredius III p. 987 (Li #21)
References
1. Bredius, A. Künstler-Inventare; Urkunden zur Geschichte der holländischen Kunst des 16ten, 17ten und 18ten Jahrhunderts. Vol. 1-8. (M. Nijhoff, 1915).
2. The Frick Collection. The Montias Database of 17th Century Dutch Art Inventories. (https://research.frick.org/montias)
3. Li, W. Inventories of 17th-century Dutch painters and art dealers: the Künstler-Inventare database. Zenodo https://doi.org/10.5281/zenodo.7473926 (2022).

## Sheet: B) Metadata sapwood (TBP 5)
keycode	length	start year	end year	same_tree	comment	artist	collection	date_type	AH_date	species	SW	Region_PK	Region_revised	Ref_chron*	TBP	lower_FD	upper_FD	p_value	FD_median	DIFF
3065401A	174	1456	1629		BOSCHAERT D.J. STO496 STILLEBEN	Ambrosius Bosschaert (II)	National Museum (Stockholm)	signed and dated	1640	QUSP	4	Poland/Baltic	Eastern Baltic	1	9.71	1632	1643	0.955595	1637.5	2.5
3200612B	157	1438	1594		BRUEGHEL DRD 884 HOLZHACKER II	Brueghel	Staatliche Kunstsammlungen (Dresden)	signed and dated	1608	QUSP	3	Poland/Baltic	Poland	1	7.52	1599	1617	0.957156	1608	0
3201417D	122	1464	1585		BRUEGHEL P MO6629 KINDERMORD IV	Pieter Breughel (II)	Alte Pinakothek (Munich)	signed and dated	1597	QUSP	5	Poland/Baltic	Eastern Baltic	10	6.87	1587	1598	0.955716	1592.5	4.5
3500603A	208	1394	1601		DYCK DRD 1023 ALTE DAME I	Anthony van Dyck	Staatliche Kunstsammlungen (Dresden)	dated	1618	QUSP	2	Poland/Baltic	Eastern Baltic	1	7.9	1606	1617	0.955594	1611.5	6.5
3505705A	142	1461	1602		DYCK WL 70 PORTRŽT MANN I	Anthony van Dyck	Liechtenstein Collections (Vienna)	dated	1618	QUSP	4	Poland/Baltic	Eastern Baltic	1	7.52	1605	1616	0.955595	1610.5	7.5
3505705B	166	1437	1602		DYCK WL 70 PORTRŽT MANN II	Anthony van Dyck	Liechtenstein Collections (Vienna)	dated	1618	QUSP	4	Poland/Baltic	Eastern Baltic	1	7.44	1605	1616	0.955595	1610.5	7.5
3695401A	95	1515	1609		A.WILLAERTS STONM1180 KšSTE I	Adam Willaerts	National Museum (Stockholm)	signed and dated	1627	QUSP	6	Poland/Baltic	Eastern Baltic	10	5.41	1610	1621	0.957807	1615.5	11.5
4000108B	279	1337	1615	1	REMBRANDT B 812A SIMSON+D.MK 2+3	Rembrandt van Rijn	Gemäldegalerie (Berlin)	signed and dated	1628	QUSP	6	Baltic	Eastern Baltic	1	10.4	1616	1627	0.957807	1621.5	6.5
4000108C	123	1493	1615	1	REMBRANDT B 812A SIMSON III	Rembrandt van Rijn	Gemäldegalerie (Berlin)	signed and dated	1628	QUSP	6	Baltic	Eastern Baltic	1	5.44	1616	1627	0.957807	1621.5	6.5
4000204B	190	1434	1623		REMBRANDT BS 232 MŽNNL.BRUST.II	Rembrandt van Rijn	Herzog Anton Ulrich-Museum (Braunschweig)	signed and dated	1632	QUSP	4	Baltic	Eastern Baltic	1	8.36	1626	1637	0.955595	1631.5	0.5
4001001A	191	1429	1619		REMBRANDT HHK 87 MAURITS HUYGENS	Rembrandt van Rijn	Hamburger Kunsthalle (Hamburg)	signed and dated	1632	QUSP	1	Baltic	Eastern Baltic	1	7.46	1625	1636	0.955594	1630.5	1.5
4001401A	132	1490	1621		REMBRANDT MP 11427 SELBSTBILDNIS	Rembrandt van Rijn	Alte Pinakothek (Munich)	signed and dated	1629	QUSP	5	Baltic	Eastern Baltic	1	7.05	1623	1634	0.955716	1628.5	0.5
4004005A	258	1356	1613		REMBRANDT A A4717 TOBIAS+ANNA	Rembrandt van Rijn	Rijksmuseum (Amsterdam)	signed and dated	1626	QUSP	5	Baltic	Poland	1	7.5	1616	1634	0.957163	1625	1
4005202A	205	1415	1619		REMBRANDT PL 1740 MANN I. STUDIO	Rembrandt van Rijn	Musée du Louvre (Paris)	signed and dated	1632	QUSP	5	Baltic	Poland	1	7.9	1622	1640	0.957163	1631	1
4005213B	186	1436	1621		REMBRANDT PL 3744 C.PRONCK II	Rembrandt van Rijn	Musée du Louvre (Paris)	dated	1633	QUSP	3	Poland/Baltic	Eastern Baltic	11	8.45	1625	1636	0.955594	1630.5	2.5
4005601A	220	1393	1612		REMBRANDT UHC 380 TAUFE KŽMM.I	Rembrandt van Rijn	Museum Catherijneconvent (Utrecht)	signed and dated	1626	QUSP	8	Baltic	Eastern Baltic	1	5.24	1612	1622	0.96913	1617	9
4008205A	156	1470	1625		REMBRANDT WNG 78 MANN POLENKOST.	Rembrandt van Rijn	National Gallery of Art (Washington)	signed and dated	1637	QUSP	5	Poland/Baltic	East France/Belgium/Germany	9	5.08	1626	1654	0.957	1640	0
4008601A	139	1470	1608		REMBRANDT LAG95.PB.15 DANIEL	Rembrandt van Rijn	Getty Museum (Los Angeles)	signed and dated	1633	QUSP	11	Poland/Baltic	Eastern Baltic	10	7.72	1608	1616	0.970597	1612	21
4064001A	238	1388	1625		BOLLONGIER A SKA799 STILLEBEN	Hans Bollongier	Rijksmuseum (Amsterdam)	signed and dated	1639	QUSP	11	Poland/Baltic	Eastern Baltic	1	6.28	1625	1633	0.970597	1629	10
4084008A	275	1358	1632		BERCHEM A A29 THREE DOVES	Nicolaes Berchem	Rijksmuseum (Amsterdam)	signed and dated	1656	QUSP	4	Poland/Baltic	Eastern Baltic	1	11	1635	1646	0.955595	1640.5	15.5
4244003A	303	1278	1580		BREEN A A2510 WINTER	Adam van Breen	Rijksmuseum (Amsterdam)	signed and dated	1611	QUSP	3	Western Germany/Netherlands	East France/Belgium/Germany	12	8.01	1583	1611	0.956127	1597	14
4245401A	313	1325	1637		B.BREENBERG STONM363 LANDSCHAFT	Bartholomeus Breenbergh	Nationalgalerie (Stockholm)	signed and dated	1646	QUSP	11	Poland/Baltic	Eastern Baltic	1	6.23	1637	1645	0.970597	1641	5
4250801A	220	1436	1655		BREKELENKAM FFM 209 WIRTSHAUS I	Quiringh van Brekelenkam	Städel Museum (Frankfurt am Main)	signed and dated	1661	QUSP	15	Western Germany/Netherlands	East France/Belgium/Germany	6	5.48	1655	1677	0.959308	1666	0
4254003A	279	1378	1656		BREKELENKAM AA685 CONFIDENTIAL	Quiringh van Brekelenkam	Rijksmuseum (Amsterdam)	signed and dated	1661	QUSP	47	Western Germany/Netherlands	East France/Belgium/Germany	9	6.25	1656	1678	0.956034	1667	0
4254005A	283	1373	1655		BREKELENDAM A A61 TWO MEN	Quiringh van Brekelenkam	Rijksmuseum (Amsterdam)	signed and dated	1664	QUSP	13	Western Germany/Netherlands	East France/Belgium/Germany	4	5.05	1655	1677	0.954167	1666	0
4255402A	235	1426	1660		BREKELENKAM STO NM358 WOMAN	Quiringh van Brekelenkam	Nationalgalerie (Stockholm)	signed and dated	1662	QUSP	11	Western Germany/Netherlands	East France/Belgium/Germany	13	5.96	1660	1684	0.960057	1672	0
4255403B	204	1437	1640		BREKELENKAM STO NM357 ALTE II	Quiringh van Brekelenkam	Nationalgalerie (Stockholm)	signed and dated	1663	QUSP	10	Poland/Baltic	Eastern Baltic	1	8.46	1640	1648	0.961159	1644	19
4265401B	158	1496	1653		BURCH STO NM 386 PAAR II	Hendrick van der Burgh (attributed to)	Nationalgalerie (Stockholm)	signed and dated	1661	QUSP	15	Western Germany/Netherlands	East France/Belgium/Germany	8	7.66	1653	1675	0.959308	1664	0
4284001D	123	1517	1639		CRAEY A A 810 MARIA III	Dirck Craey	Rijksmuseum (Amsterdam)	signed and dated	1650	QUSP	3	Poland/Baltic	Eastern Baltic	15	5.06	1643	1654	0.955594	1648.5	1.5
4395401B	160	1446	1605		DROOCHSLOOT STONM1288 CRIPP. II	Joost Cornelisz. Droochsloot	Nationalgalerie (Stockholm)	signed and dated	1654	QUSP	4	Poland/Baltic	Eastern Baltic	1	8.08	1608	1619	0.955595	1613.5	40.5
4490801B	180	1463	1642		HEEMSHERCK R FFM3 FAMILIE II	Egbert van Heemskerck (I)	Städel Museum (Frankfurt am Main)	signed and dated	1667	QUSP	2	Western Germany/Netherlands	East France/Belgium/Germany	9	6.29	1646	1674	0.956126	1660	7
4564007C	119	1526	1644		GRIEF A A1444 VANITAS III	Jacques de Claeuw	Rijksmuseum (Amsterdam)	signed and dated	1650	QUSP	14	Poland/Baltic	Eastern Baltic	1	5.02	1644	1650	0.955406	1647	3
4574002A	159	1391	1549		GELDORP A A2081 HORTENSIA	Gortzius Geldorp	Rijksmuseum (Amsterdam)	signed and dated	1599	QUSP	4	Western Germany/Netherlands	East France/Belgium/Germany	5	6.6	1551	1579	0.956189	1565	34
4581001A	169	1468	1636		HOUCKGEEST HHK342 NIEUWE KERK I	Gerard Houckgeest	Hamburger Kunsthalle (Hamburg)	dated	1650	QUSP	8	Poland/Baltic	Eastern Baltic	10	7.41	1636	1646	0.96913	1641	9
4590801A	136	1454	1589		HAARLEM VAN FFM1672 BEWEINUNG	Cornelis Cornelisz. van Haarlem	Städel Museum (Frankfurt am Main)	signed and dated	1600	QUSP	4	Baltic	Eastern Baltic	15	6.17	1592	1603	0.955595	1597.5	2.5
4594301A	78	1556	1633		MEER DH 724 LANDSCAPE I	Jan Vermeer van Haarlem (I)	Mauritshuis (Den Haag)	signed and dated	1648	QUSP	1	Poland/Baltic	Eastern Baltic	1	5.17	1639	1650	0.955594	1644.5	3.5
4595401A	300	1285	1584		CORNELISZ STO NM384 VENUS	Cornelis Cornelisz. van Haarlem	Nationalgalerie (Stockholm)	signed and dated	1603	QUSP	6	Baltic	Poland	1	7.28	1586	1604	0.957297	1595	8
4600803A	172	1455	1626		OSTADE VAN A FFM1081 SCHEUNE	Adriaen van Ostade	Städel Museum (Frankfurt am Main)	signed and dated	1636	QUSP	16	Western Germany/Netherlands	East France/Belgium/Germany	12	7.12	1626	1647	0.954884	1636.5	0
4604011A	194	1469	1662		OSTADE A A A299 TRAVELLERS	Adriaen van Ostade	Rijksmuseum (Amsterdam)	signed and dated	1671	QUSP	14	Southern Germany	Poland	14	7.39	1662	1675	0.959726	1668.5	2.5
4605403A	159	1497	1655		OSTADE STO NM-551 ADVOKAT	Adriaen van Ostade	Nationalgalerie (Stockholm)	signed and dated	1664	QUSP	21	Western Germany/Netherlands	East France/Belgium/Germany	2	5.73	1655	1675	0.954126	1665	0
4605408A	273	1372	1644		OSTADE A STO550 BAUERNFAMILIE	Adriaen van Ostade	Nationalgalerie (Stockholm)	signed and dated	1660	QUSP	10	Poland/Baltic	Eastern Baltic	1	8.4	1644	1652	0.961159	1648	12
4654005A	177	1459	1635		HELST AA146 ANDRIES BICKER I	Bartholomeus van der Helst	Rijksmuseum (Amsterdam)	signed and dated	1642	QUSP	9	Baltic	Eastern Baltic	11	5.55	1635	1644	0.966333	1639.5	2.5
4678601B	183	1472	1654		HOBBEMA LAG84.PB.45 LANDSCAPE II	Meindert Hobbema	Getty Museum (Los Angeles)	signed and dated	1667	QUSP	12	Western Germany/Netherlands	East France/Belgium/Germany	9	6.64	1654	1677	0.95746	1665.5	1.5
4737101A	242	1367	1608		CEULEN V.J. BO 48.564 PORTRAIT	Cornelis Jonson van Ceulen (I)	Museum of Fine Arts (Boston)	signed and dated	1631	QUSP	11	Poland/Baltic	Eastern Baltic	1	10.7	1608	1616	0.970597	1612	19
4794002B	174	1454	1627		BEEST AA1732 VEGETABLE II	Sylbrand van Beest	Rijksmuseum (Amsterdam)	signed and dated	1646	QUSP	7	Baltic	Eastern Baltic	1	6.78	1627	1638	0.970371	1632.5	13.5
4838601A	310	1295	1604		LASTMAN LAG87PB116 AUFERSTEHUNG	Pieter Lastman	Getty Museum (Los Angeles)	signed and dated	1612	QUSP	12	Poland/Baltic	Poland	7	8.31	1604	1618	0.956573	1611	1
4840801B	149	1459	1607		LINSEN J FFM1616 TOD PROCRIS II	Jan Linsen	Städel Museum (Frankfurt am Main)	signed and dated	1626	QUSP	5	Baltic	Eastern Baltic	1	6.67	1609	1620	0.955716	1614.5	11.5
4924001A	148	1470	1617		MARTSZEN A A2153 CALVARY I	Jan Martens de Jonge	Rijksmuseum (Amsterdam)	signed and dated	1629	QUSP	6	Poland/Baltic	Eastern Baltic	1	6.76	1618	1629	0.957807	1623.5	5.5
4964019A	186	1422	1607		MIEREVELT A A1450 HESENBROEK I	Michiel van Mierevelt (workshop)	Rijksmuseum (Amsterdam)	dated	1618	QUSP	7	Baltic	Eastern Baltic	10	6.21	1607	1618	0.970371	1612.5	5.5
4974002A	148	1507	1654		MIERIS F A C182 ALLEGORY	Frans van Mieris	Rijksmuseum (Amsterdam)	signed and dated	1676	QUSP	15	Western Germany/Netherlands	East France/Belgium/Germany	6	6.13	1654	1676	0.959308	1665	11
4990804A	243	1374	1616		HOLL. FFM716 DAME I	Anonymous (Dutch)	Städel Museum (Frankfurt am Main)	dated	1632	QUSP	9	Baltic	Eastern Baltic	3	5.18	1616	1625	0.966333	1620.5	11.5
4990804B	183	1429	1611		HOLL. FFM716 DAME II	Anonymous (Dutch)	Städel Museum (Frankfurt am Main)	dated	1632	QUSP	4	Baltic	Eastern Baltic	1	6.39	1614	1625	0.955595	1619.5	12.5
4990804C	200	1410	1609		HOLL. FFM716 DAME III	Anonymous (Dutch)	Städel Museum (Frankfurt am Main)	dated	1632	QUSP	2	Baltic	Eastern Baltic	1	10.1	1614	1625	0.955594	1619.5	12.5
4994031A	114	1506	1619		NORD-NIEDERLANDE AA326 MAN I	Anonymous (Dutch)	Rijksmuseum (Amsterdam)	dated	1633	QUSP	2	Baltic	Eastern Baltic	10	6.65	1624	1635	0.955594	1629.5	3.5
4995402A	226	1314	1539		HOLL. STO Grh 1212 ELISABETH I	Anonymous (Dutch)	Nationalgalerie (Stockholm)	dated	1563	QUSP	3	Poland/Baltic	Poland	1	5.98	1544	1562	0.957156	1553	10
Ref_chron*
1	Daly, A., Tyers, I., 2022. The sources of Baltic oak. J. Archaeol. Sci. 139, 105550. https://doi.org/10.1016/j.jas.2022.105550
2	Hoffsummer, P., 1989. L’evolution des toits a deux versants dans le Bassin Mosan: l’apport de la dendrochronologie (XIe-XIXe siècle), Liège (PhD thesis Université de Liège).
3	Daly, A., Domínguez-Delmás, M., van Duivenvoorde, W., 2021. Batavia shipwreck timbers reveal a key to Dutch success in 17th-century world trade. PLoS One 16, e0259391.
4	Hollstein, E., 1980: Mitteleuropäische Eichenchronologie, Mainz.
5	Leuschner, unpublished.
6	Huber and Becker, unpublished.
7	Briffa, K. R., & Matthews, J. A. (2002). ADVANCE-10K: A European contribution towards a hemispheric dendroclimatology for the Holocene. The Holocene,12(6), 639-642. https://doi.org/10.1191/0959683602hl576ed
8	Pilcher, J.R., 1987. A 700-year dating chronology for Northern France, in R.G.W. Ward (Ed)., Applications of Tree-Ring Studies. Current research in dendrochronology and related subjects. BAR International Series 333, 127-139.
9	Tegel, unpublished.
10	Eckstein, D., J.A. Brongers & J. Bauch 1975: Tree-ring research in the Netherlands, Tree-Ring Bulletin35, 1-13.
11	Jansma, E., Hanraets, E. 2004. Dating Flanders. Towards a Flemish tree-ring chronology of oak, in: Jansma, E., Brauning, A., Gärtner, H., Schleser, G. (Eds.), Tree-rings in archaeology, climatology and ecology 2, Proceedings of the Dendrosymposium 2003. Jülich (Schriften des Forschungszentrum Jülich, Reihe Umwelt 44), 131-138.
12	Tisje, unpublished.
13	Daalen, S. van, 2003. PilotResearch Dendroprovenancing. Researching the methodology and statistical procedures for dendroprovenancing. Wageningen University.
14	Krapiec, unpublished
15	Hillam, J., Tyers, I., 1995. Reliability and repeatability in dendrochronological analysis: tests using the Fletcher archive of panel-painting data, Archaeometry 37(2), 395-405.

## Sheet: C) Same tree signed + dated
Keycode I	Keycode II	Graph	TBP	Type	Artist	Artwork I	Artwork II	Artist I	Artist II	Signature I	Signature II	Date I	Date II	Difference
4624001B	4565403B	1	22.84	inter	different	HALS A A-1796 GARTENBANKETT II	GREBBER STO NM448 ESTHER II	Dirck Hals	Pieter de Grebber	signed (dated)	signed (dated)	1627	1628	1
4441402A	4441401B	2	18.99	inter	same	DUIJSTER MP301 LAGERSZENE I	DUIJSTER MP302 OFFIZIERE II	Pieter Jansz. Quast	Willem Cornelisz. Duyster	circa	circa	1630	1630-1635	0
4009911A	4001001A		18.7	inter	same	REMBRANDT PRIV J.MANN	REMBRANDT HHK 87 MAURITS HUYGENS	Rembrandt van Rijn	Rembrandt van Rijn	signed (dated)	signed (dated)	1632	1632	0
3500610A	3500609A	3	18.38	inter	same	DYCK DRD 1018 BARTHOLOMŽUS I	DYCK DRD 1021A PAULUS I	Anthony van Dyck	Anthony van Dyck	circa	circa	1617-1621	1617-1621	0
4002101A	4000102A	4	17.75	inter	same	REMBRANDT LPZ 347 SELBSTBILDNIS	REMBRANDT B 811C CHRISTUSKOPF	Rembrandt van Rijn (workshop)	Rembrandt van Rijn	circa	circa	1645-1648	1645-1650	0
4441402B	4441401A	5	17.15	inter	same	DUIJSTER MP301 LAGERSZENE II	DUIJSTER MP302 OFFIZIERE I	Pieter Jansz. Quast	Willem Cornelisz. Duyster	circa	circa	1630	1630-1635	0
4694001B	4007701A	2	15.81	inter	different	HOOCH,C.C. AA2218 CHRISTUS II	REMBRANDT OT 15231 ZINSGROSCHEN	Chaerles de Hooch	Rembrandt van Rijn	signed (dated)	dated	1627	1629	2
4009801A	4000104A	6	15.25	inter	same	REMBRANDT CAM 1964/172 CHRISTUS	REMBRANDT B 828M JUDE	Rembrandt van Rijn (follower)	Rembrandt van Rijn	circa	circa	1648-1656	1657-1669	1
4008205A	4001211A	7	13.88	inter	same	REMBRANDT WNG 78 MANN POLENKOST.	REMBRANDT KSK 242 LANDSCHAFT RUI	Rembrandt van Rijn	Rembrandt van Rijn	signed (dated)	circa	1637	1638 - 1640	1
4974005A	4974002A	8	13.59	inter	different	MIERIS A A263 ALLEGORY	MIERIS F A C182 ALLEGORY	Willem van Mieris (attributed to)	Frans van Mieris (I)	circa	signed (dated)	1670-1681	1676	0
3405402A	3100103A	9	12.29	inter	different	TENIERS,D.J. STONM653 PIPE I	A. BROUWER B 853 HIRTE AM WEGE	David Teniers (II)	Adriaen Brouwer	circa	circa	1635	1637-1638	2
4805302A	4804301A	10	11.95	inter	same	STEEN,J. ROT 1827 STEINSCHNEID	STEEN J. DHB113-1945 VERFšHRUNG	Jan Steen	Jan Steen	circa	circa	1675	1665 -1675	0
4804304A	4600103A	11	11.5	inter	different	STEEN J. DH920 OLDCOUPLE I	OSTADE,A B855C ARZT IM STUDIERZI	Jan Steen	Adriaen van Ostade	circa	signed (dated)	1665-1670	1665	0
3501427A	3501426A	12	11.05	inter	same	DYCK MP 1500 JOHANNES I	DYCK MP 1501 PHILIPPUS I	Anthony van Dyck	Anthony van Dyck	circa	circa	1618-1620	1618-1621	0
4005211B	4000803A	13	10.37	inter	different	REMBRANDT-N PL 2541A EREMIT II	REMBRANDT FFM 498 DAVID I+II	Rembrandt van Rijn (follower)	Rembrandt van Rijn	circa	circa	1630-1631	1630-1631	0
4114002C	4004308A	14	10.31	inter	different	VAN BEYEREN A A4073 RIVERVIE III	REMBRANDT DH 579 RAST. REISENDE	Abraham van Beijeren	Rembrandt van Rijn (circle of)	circa	circa	1643-1650	1629-1630	13
4004307B	4004009A	15	10.2	inter	same	REMBRANDT DH 145 SIMEON II	REMBRANDT A A3066 MUTTER I	Rembrandt van Rijn	Rembrandt van Rijn	signed (dated)	signed (dated)	1631	1631	0
4660802A	4254004A	16	10.12	inter	different	HEYDEN FFM590 LOENERSLOT	BREKELENKAM A A60 FISHERMAN	Jan van der Heyden	Quiringh van Brekelenkam	circa	signed (dated)	1665-1670	1663	2
4994071B	4994070B	17	10	inter	same	DUTCH A A584 WOMAN II	DUTCH A A583 MALE PORTRAIT II	Anonymous (Dutch)	Anonymous (Dutch)	signed (dated)	signed (dated)	1656	1657	1
3210101A	3141402A	19	11.54	inter	different	BRUEGHEL,J.d.J. B742 PARADIES	FRANCKEN F MP860 ALLEGORIE	Jan Breughel (II)	Frans Francken (I)	circa	circa	1650	1630-1631	19
GROUP01			TBP
3009904B	3000104A		19	inter	different	RUBENS-N PRIV MANN II	RUBENS,P.P.B776F GINDERTHALEN I	Peter Paul Rubens (follower)	Peter Paul Rubens	undated	circa		1622-1625
3000104B	3000104A		18.14	intra	same	RUBENS,P.P B776F GINDERTHALEN II	RUBENS,P.P.B776F GINDERTHALEN I	Peter Paul Rubens	Peter Paul Rubens
3001421A	3001403A		16.82	inter	same	RUBENS MP106 FLUCHT K™NIGIN I	RUBENS P.P. MP94 VERMŽHLUNG I	Peter Paul Rubens	Peter Paul Rubens	dated	dated	1622	1622-1623	0
3009904B	3000104B		14.82	inter	different	RUBENS-N PRIV MANN II	RUBENS,P.P B776F GINDERTHALEN II	Peter Paul Rubens (follower)	Peter Paul Rubens	undated	circa		1622-1623
3001403A	3001419A		10.81	inter	same	RUBENS P.P. MP94 VERMŽHLUNG I	RUBENS MP104 LUDWIG XIII I	Peter Paul Rubens	Peter Paul Rubens	dated	dated	1622-1623	1622	0
3085401A	3001403A		10.8	inter	different	BEERT,O. STONM3331 CHERRIES I	RUBENS P.P. MP94 VERMŽHLUNG I	Osias Beert	Peter Paul Rubens	undated	circa	1600-1624	1622-1623
3001403A	3000104B		10.01	inter	same	RUBENS P.P. MP94 VERMŽHLUNG I	RUBENS,P.P B776F GINDERTHALEN II	Peter Paul Rubens	Peter Paul Rubens	dated	circa	1622-1623	1622-1625	0
GROUP02			TBP
3009805B	3007803A		17.2	intra	same	RUBENS P.P. KAC55-40 SCHLACHT II	RUBENS P.P. KAC55-40 SCHLACHT I	Peter Paul Rubens	Peter Paul Rubens	dated	dated	1622	1622	3
3005705A	3001411A		16.75	inter	same	RUBENS W317 HL.HIERONYMUS I	RUBENS MP95 EMPFANG/K™NIGIN I	Peter Paul Rubens	Peter Paul Rubens	circa	dated	1625	1622	3
3005705A	3001402B		16.49	inter	same	RUBENS W317 HL.HIERONYMUS I	RUBENS P.P. MP107 AUSS™HN. II	Peter Paul Rubens	Peter Paul Rubens	circa	dated	1625	1622	3
3009904A	3005705A		16.1	inter	different	RUBENS-N PRIV MANN I	RUBENS W317 HL.HIERONYMUS I	Peter Paul Rubens (follower)	Peter Paul Rubens	undated	circa		1625
3009805B	3005705A		15.37	inter	same	RUBENS P.P. KAC55-40 SCHLACHT II	RUBENS W317 HL.HIERONYMUS I	Peter Paul Rubens	Peter Paul Rubens	dated	circa	1622	1625	3
3009805B	3001411A		14.98	inter	same	RUBENS P.P. KAC55-40 SCHLACHT II	RUBENS MP95 EMPFANG/K™NIGIN I	Peter Paul Rubens	Peter Paul Rubens	dated	dated	1622	1622	3
3001413A	3001411A		14.92	inter	same	RUBENS MP99 BšRGERKIEG I	RUBENS MP95 EMPFANG/K™NIGIN I	Peter Paul Rubens	Peter Paul Rubens	dated	dated	1622	1622	0
3009904A	3001402B		14.57	inter	different	RUBENS-N PRIV MANN I	RUBENS P.P. MP107 AUSS™HN. II	Peter Paul Rubens (follower)	Peter Paul Rubens	undated	-
3001411A	3001402B		14.19	inter	same	RUBENS MP95 EMPFANG/K™NIGIN I	RUBENS P.P. MP107 AUSS™HN. II	Peter Paul Rubens	Peter Paul Rubens	dated	dated	1622	1622	0
3005705A	3001413A		14.12	inter	same	RUBENS W317 HL.HIERONYMUS I	RUBENS MP99 BšRGERKIEG I	Peter Paul Rubens	Peter Paul Rubens	circa	dated	1625	1622	3
3009904A	3001411A		14.08	inter	same	RUBENS-N PRIV MANN I	RUBENS MP95 EMPFANG/K™NIGIN I	Peter Paul Rubens	Peter Paul Rubens	undated	dated		1622
3007803A	3001418A		13.2	inter	same	RUBENS PHI IC659 EMBL.O.CHRIST	RUBENS MP97 KR™NUNG I	Peter Paul Rubens	Peter Paul Rubens	dated	dated	1622	1622	0
3001413A	3001402B		12.66	inter	same	RUBENS MP99 BšRGERKIEG I	RUBENS P.P. MP107 AUSS™HN. II	Peter Paul Rubens	Peter Paul Rubens	dated	dated	1622	1622	0
3009904A	3001418A		12.62	inter	same	RUBENS-N PRIV MANN I	RUBENS MP97 KR™NUNG I	Peter Paul Rubens	Peter Paul Rubens	undated	dated		1622
3007803A	3005705A		12.27	inter	same	RUBENS PHI IC659 EMBL.O.CHRIST	RUBENS W317 HL.HIERONYMUS I	Peter Paul Rubens	Peter Paul Rubens	dated	circa	1622	1625	0
3007803A	3001411A		12.16	inter	same	RUBENS PHI IC659 EMBL.O.CHRIST	RUBENS MP95 EMPFANG/K™NIGIN I	Peter Paul Rubens	Peter Paul Rubens	dated	dated	1622	1622	0
3001418A	3001402B		11.99	inter	same	RUBENS MP97 KR™NUNG I	RUBENS P.P. MP107 AUSS™HN. II	Peter Paul Rubens	Peter Paul Rubens	dated	dated	1622	1622	0
3005705A	3001418A		11.97	inter	same	RUBENS W317 HL.HIERONYMUS I	RUBENS MP97 KR™NUNG I	Peter Paul Rubens	Peter Paul Rubens	circa	dated	1625	1622	3
3009904A	3001413A		11.84	inter	same	RUBENS-N PRIV MANN I	RUBENS MP99 BšRGERKIEG I	Peter Paul Rubens	Peter Paul Rubens	undated	dated		1622
3001418A	3001411A		11.42	inter	same	RUBENS MP97 KR™NUNG I	RUBENS MP95 EMPFANG/K™NIGIN I	Peter Paul Rubens	Peter Paul Rubens	dated	dated	1622	1622	0
3009904A	3009805B		11.21	inter	same	RUBENS-N PRIV MANN I	RUBENS P.P. KAC55-40 SCHLACHT II	Peter Paul Rubens	Peter Paul Rubens	undated	dated		1622
3009805B	3001402B		10.78	inter	same	RUBENS P.P. KAC55-40 SCHLACHT II	RUBENS P.P. MP107 AUSS™HN. II	Peter Paul Rubens	Peter Paul Rubens	dated	dated	1622	1622	3
3009805B	3001413A		10.63	inter	same	RUBENS P.P. KAC55-40 SCHLACHT II	RUBENS MP99 BšRGERKIEG I	Peter Paul Rubens	Peter Paul Rubens	dated	dated	1622	1622	3
3009805B	3001418A		10.4	inter	same	RUBENS P.P. KAC55-40 SCHLACHT II	RUBENS MP97 KR™NUNG I	Peter Paul Rubens	Peter Paul Rubens	dated	dated	1622	1622	3
GROUP03			TBP											15
3001404C	3001404A		14.64	intra	same	RUBENS MP103 BLšTE FRANKREICH III	RUBENS MP103 BLšTE FRANKREICH I	Peter Paul Rubens	Peter Paul Rubens	-	-
3001404A	3000110D		16.27	inter	same	RUBENS MP103 BLšTE FRANKREICH I	RUBENS,P.P. B762A ISABELLA IV#	Peter Paul Rubens	Peter Paul Rubens	dated	circa	1622	1637
3001404C	3000110D		12.37	inter	same	RUBENS MP103 BLšTE FRANKREICH III	RUBENS,P.P. B762A ISABELLA IV#	Peter Paul Rubens	Peter Paul Rubens	dated	circa	1622	1637
3000110D	3000110B		12.13	intra	same	RUBENS,P.P. B762A ISABELLA IV#	RUBENS,P.P. B762A ISABELLA II	Peter Paul Rubens	Peter Paul Rubens	-	-
3001404A	3000110B		11.75	inter	same	RUBENS MP103 BLšTE FRANKREICH I	RUBENS,P.P. B762A ISABELLA II	Peter Paul Rubens	Peter Paul Rubens	dated	circa	1622	1637
3001404C	3000110B		11.23	inter	same	RUBENS MP103 BLšTE FRANKREICH III	RUBENS,P.P. B762A ISABELLA II	Peter Paul Rubens	Peter Paul Rubens	dated	circa	1622	1637
GROUP04			TBP											0
3004304B	3004303C		14.86	inter	same	RUBENS DH PETER V HECKE II	RUBENS DH CLARA FOURMANT III	Peter Paul Rubens	Peter Paul Rubens	signed (dated)	signed (dated)	1630	1630
3004304C	3004303C		14.07	inter	same	RUBENS DH PETER V HECKE III	RUBENS DH CLARA FOURMANT III	Peter Paul Rubens	Peter Paul Rubens	signed (dated)	signed (dated)	1630	1630
3004303C	3004303B		12.3	intra	same	RUBENS DH CLARA FOURMANT III	RUBENS DH CLARA FOURMANT II	Peter Paul Rubens	Peter Paul Rubens	-	-
3004304A	3004303A		11.86	inter	same	RUBENS DH PETER V HECKE I	RUBENS DH CLARA FOURMANT I	Peter Paul Rubens	Peter Paul Rubens	signed (dated)	signed (dated)	1630	1630
3004304A	3004303B		11.8	inter	same	RUBENS DH PETER V HECKE I	RUBENS DH CLARA FOURMANT II	Peter Paul Rubens	Peter Paul Rubens	signed (dated)	signed (dated)	1630	1630
3004304C	3004304B		11.68	intra	same	RUBENS DH PETER V HECKE III	RUBENS DH PETER V HECKE II	Peter Paul Rubens	Peter Paul Rubens	-	-
3004304C	3004304A		11.67	intra	same	RUBENS DH PETER V HECKE III	RUBENS DH PETER V HECKE I	Peter Paul Rubens	Peter Paul Rubens	-	-
3004304B	3004303B		11.57	inter	same	RUBENS DH PETER V HECKE II	RUBENS DH CLARA FOURMANT II	Peter Paul Rubens	Peter Paul Rubens	signed (dated)	signed (dated)	1630	1630
3004304C	3004303B		11.53	inter	same	RUBENS DH PETER V HECKE III	RUBENS DH CLARA FOURMANT II	Peter Paul Rubens	Peter Paul Rubens	signed (dated)	signed (dated)	1630	1630
3004304C	3004303A		10.58	inter	same	RUBENS DH PETER V HECKE III	RUBENS DH CLARA FOURMANT I	Peter Paul Rubens	Peter Paul Rubens	signed (dated)	signed (dated)	1630	1630
3004304A	3004303C		10.35	inter	same	RUBENS DH PETER V HECKE I	RUBENS DH CLARA FOURMANT III	Peter Paul Rubens	Peter Paul Rubens	signed (dated)	signed (dated)	1630	1630
3004304B	3004304A		10.15	intra	same	RUBENS DH PETER V HECKE II	RUBENS DH PETER V HECKE I	Peter Paul Rubens	Peter Paul Rubens	-	-
GROUP05			TBP
3102401A	3009804A		15.73	inter	different	BROUWER,A. ASLGK67 FUSSOPERATIO	RUBENS CAM1942/174 QUOS EGO I	Adriaen Brouwer	Peter Paul Rubens	circa	dated	1630-1635	1635	0
3102401A	3008605A		14.09	inter	different	BROUWER,A. ASLGK67 FUSSOPERATIO	RUBENS LAG 87.PB.15 FERDINAND I	Adriaen Brouwer	Peter Paul Rubens	circa	dated	1630-1635	1635	0
3102401A	3000805B		13.72	inter	different	BROUWER,A. ASLGK67 FUSSOPERATIO	RUBENS-KRS FFMSG544 FLUSSLAND II	Adriaen Brouwer	Lucas van Uden (Employed by Rubens)	circa	circa	1630-1635	1629-1630	0
3008605A	3000805B		13.68	inter	different	RUBENS LAG 87.PB.15 FERDINAND I	RUBENS-KRS FFMSG544 FLUSSLAND II	Peter Paul Rubens	Lucas van Uden (Employed by Rubens)	dated	circa	1635	1629-1630	5
3005301A	3000805B		13.4	inter	different	RUBENS ROT1760A KENTAUR/ACHILL I	RUBENS-KRS FFMSG544 FLUSSLAND II	Peter Paul Rubens	Lucas van Uden (Employed by Rubens)	circa	circa	1630-1635	1629-1630	0
3005307B	3005301A		13.4	inter	same	RUBENS ROT 1760 THELIS II	RUBENS ROT1760A KENTAUR/ACHILL I	Peter Paul Rubens	Peter Paul Rubens	circa	circa	1630-1635	1630-1636	0
3005307B	3000805B		13.36	inter	different	RUBENS ROT 1760 THELIS II	RUBENS-KRS FFMSG544 FLUSSLAND II	Peter Paul Rubens	Lucas van Uden (Employed by Rubens)	circa	circa	1630-1635	1629-1630	0
3009804A	3005401A		13.24	inter	same	RUBENS CAM1942/174 QUOS EGO I	RUBENS STO NM607 CECROPS I	Peter Paul Rubens	Peter Paul Rubens	dated	circa	1635	1632	3
3009804A	3005301A		13.2	inter	same	RUBENS CAM1942/174 QUOS EGO I	RUBENS ROT1760A KENTAUR/ACHILL I	Peter Paul Rubens	Peter Paul Rubens	dated	circa	1635	1630-1635	3
3009804A	3008605A		12.95	inter	same	RUBENS CAM1942/174 QUOS EGO I	RUBENS LAG 87.PB.15 FERDINAND I	Peter Paul Rubens	Peter Paul Rubens	dated	dated	1635	1635	3
3008605B	3008605A		12.5	intra	same	RUBENS LAG 87.PB.15 FERDINAND II	RUBENS LAG 87.PB.15 FERDINAND I	Peter Paul Rubens	Peter Paul Rubens
3008605A	3005301A		11.79	inter	same	RUBENS LAG 87.PB.15 FERDINAND I	RUBENS ROT1760A KENTAUR/ACHILL I	Peter Paul Rubens	Peter Paul Rubens	dated	circa	1635	1630-1635	5
3102401A	3005301A		11.6	inter	different	BROUWER,A. ASLGK67 FUSSOPERATIO	RUBENS ROT1760A KENTAUR/ACHILL I	Adriaen Brouwer	Peter Paul Rubens	circa	circa	1630-1635	1630-1635	0
3008605A	3005401A		11.48	inter	same	RUBENS LAG 87.PB.15 FERDINAND I	RUBENS STO NM607 CECROPS I	Peter Paul Rubens	Peter Paul Rubens	dated	circa	1635	1632	5
3009804A	3000805B		11.38	inter	different	RUBENS CAM1942/174 QUOS EGO I	RUBENS-KRS FFMSG544 FLUSSLAND II	Peter Paul Rubens	Lucas van Uden (Employed by Rubens)	dated	circa	1635	1629-1630	3
3005304C	3000805B		11.01	inter	different	RUBENS ROT1760C THETIS/VULKAN III	RUBENS-KRS FFMSG544 FLUSSLAND II	Peter Paul Rubens	Lucas van Uden (Employed by Rubens)	circa	circa	1630-1635	1629-1630	0
3008605B	3005301A		10.79	inter	same	RUBENS LAG 87.PB.15 FERDINAND II	RUBENS ROT1760A KENTAUR/ACHILL I	Peter Paul Rubens	Peter Paul Rubens	dated	circa	1635	1630-1635	0
3005307B	3005304C		10.73	inter	same	RUBENS ROT 1760 THELIS II	RUBENS ROT1760C THETIS/VULKAN III	Peter Paul Rubens	Peter Paul Rubens	circa	circa	1630-1635	1630-1635	0
3005901B	3000805B		10.45	inter	different	RUBENS AN5097 HERKULES II	RUBENS-KRS FFMSG544 FLUSSLAND II	Peter Paul Rubens	Lucas van Uden (Employed by Rubens)	circa	circa	1634-1635	1629-1630	4
3008605B	3000805B		10.17	inter	same	RUBENS LAG 87.PB.15 FERDINAND II	RUBENS-KRS FFMSG544 FLUSSLAND II	Peter Paul Rubens	Lucas van Uden (Employed by Rubens)	dated	circa	1635	1629-1630	0
3008605A	3005307B		10.06	inter	same	RUBENS LAG 87.PB.15 FERDINAND I	RUBENS ROT 1760 THELIS II	Peter Paul Rubens	Peter Paul Rubens	dated	circa	1635	1630-1635	5
3102401A	3005307B		10.04	inter	different	BROUWER,A. ASLGK67 FUSSOPERATIO	RUBENS ROT 1760 THELIS II	Adriaen Brouwer	Peter Paul Rubens	circa	circa	1630	1630-1635	0
3008605B	3102401A		10.03	inter	different	RUBENS LAG 87.PB.15 FERDINAND II	BROUWER,A. ASLGK67 FUSSOPERATIO	Peter Paul Rubens	Adriaen Brouwer	dated	circa	1635	1630	0
GROUP06			TBP
3501425B	3501418B		12.48	inter	same	DYCK MP 1508 MATTHIAS II	DYCK MP 1509 JUDAS THADDŽUS II	Anthony van Dyck	Anthony van Dyck	circa	circa	1618-1620	1618-1621	0
3501421A	3501418B		10.22	inter	same	DYCK MP 1507 SIMON I	DYCK MP 1509 JUDAS THADDŽUS II	Anthony van Dyck	Anthony van Dyck	circa	circa	1618-1620	1618-1621	0
GROUP07			TBP
4001002A	4000111A		21.25	inter	same	REMBRANDT HHK 88 SIMEON I.TEMPEL	REMBRANDT B 828C MINERVA	Rembrandt van Rijn	Rembrandt van Rijn	circa	circa	1627-1628	1631	3
4004312A	4000111A		19.65	inter	same	REMBRANDT DH 565 VATER I	REMBRANDT B 828C MINERVA	Rembrandt van Rijn	Rembrandt van Rijn	circa	circa	1630	1631	1
4004312A	4001002A		12.27	inter	same	REMBRANDT DH 565 VATER I	REMBRANDT HHK 88 SIMEON I.TEMPEL	Rembrandt van Rijn	Rembrandt van Rijn	circa	circa	1630	1627-1628	1
GROUP08			TBP
4004604A	4000106A		11.35	inter	same	REMBRANDT LN 45 CHRISTUS + FRAU	REMBRANDT B 828K JOHANNES TÄUFER	Rembrandt van Rijn	Rembrandt van Rijn	signed (dated)	circa	1644	1634-1635
4007608A	4005301A		13.61	inter	same	REMBRANDT NY 291001 H.DOOMER	REMBRANDT ROT A.ADRIAENSZ	Rembrandt van Rijn	Rembrandt van Rijn	signed (dated)	signed (dated)	1640	1639	1
4005301A	4000106A		13.63	inter	same	REMBRANDT ROT A.ADRIAENSZ	REMBRANDT B 828K JOHANNES TÄUFER	Rembrandt van Rijn	Rembrandt van Rijn	signed (dated)	circa	1639	1634-1635	4
4005301A	4004604A		11.82	inter	same	REMBRANDT ROT A.ADRIAENSZ	REMBRANDT LN 45 CHRISTUS + FRAU	Rembrandt van Rijn	Rembrandt van Rijn	signed (dated)	signed (dated)	1639	1644	4
GROUP09			TBP
4004605A	4000604A		13.61	inter	different	REMBRANDT LW P229 LANDSCHAFT	REMBRANDT-N DRD 1557 BURGHGRAEFF	Govert Flinck	Govert Flinck	circa	circa	1637	1632-1634	3
4005209A	4000604A		15.33	inter	different	REMBRANDT PL 1745 SELBSTBILDNIS	REMBRANDT-N DRD 1557 BURGHGRAEFF	Rembrandt van Rijn	Govert Flinck	signed (dated)	circa	1633	1632-1634	1
4005209A	4004605A		12.76	inter	same	REMBRANDT PL 1745 SELBSTBILDNIS	REMBRANDT LW P229 LANDSCHAFT	Rembrandt van Rijn	Govert Flinck	signed (dated)	circa	1633	1637	1
GROUP10			TBP
4564004A	4004605A		14.12	inter	different	GEEST A A204 PORTAIT I	REMBRANDT LW P229 LANDSCHAFT	Anonymous (Dutch), previously Wybrand de Geest (I) (attr.)	Rembrandt van Rijn	circa	circa	1630-1640	1637	0
4564004A	4009947A		10.38	inter	different	GEEST A A204 PORTAIT I	REMBRANDT/N PRIV PORTR. FRAU	Anonymous (Dutch), previously Wybrand de Geest (I) (attr.)	Rembrandt van Rijn (follower)	circa	unknown	1630-1640
GROUP11			TBP
4584003B	4584003A		17.18	intra	same	JONGH A A2842 LANDSCAPE II	JONGH A A2842 LANDSCAPE I	Claude de Jongh	Claude de Jongh
4705701B	4584003A		13.21	inter	different	RUYSDAEL WL LEIHGABE FURT II	JONGH A A2842 LANDSCAPE I	Salomon van Ruysdael	Claude de Jongh	signed (dated)	signed (dated)	1631	1633	2
4705701B	4705701A		12.57	intra	same	RUYSDAEL WL LEIHGABE FURT II	RUYSDAEL WL LEIHGABE FURT I	Salomon van Ruysdael	Salomon van Ruysdael
4705701B	4584003B		11.47	inter	different	RUYSDAEL WL LEIHGABE FURT II	JONGH A A2842 LANDSCAPE II	Salomon van Ruysdael	Claude de Jongh	signed (dated)	signed (dated)	1631	1633
4705701A	4584003A		10.6	inter	different	RUYSDAEL WL LEIHGABE FURT I	JONGH A A2842 LANDSCAPE I	Salomon van Ruysdael	Claude de Jongh	signed (dated)	signed (dated)	1631	1633
4705701A	4584003B		10.39	inter	different	RUYSDAEL WL LEIHGABE FURT I	JONGH A A2842 LANDSCAPE II	Salomon van Ruysdael	Claude de Jongh	signed (dated)	signed (dated)	1631	1633
GROUP12			TBP
4749901A	4000112A		15.78	inter	different	JOUDERVILLE PRIVAT SCHŽFERIN I	REMBRANDT B 810 SELBST.BARETT	Isaac de Jouderville	Rembrandt van Rijn	unknown	undated
4749901A	4004606A		15.78	inter	different	JOUDERVILLE PRIVAT SCHŽFERIN I	REMBRANDT LW 52 SELBSTPORTRŽT	Isaac de Jouderville	Rembrandt van Rijn	unknown	undated
4749901A	3100802A		13.02	inter	different	JOUDERVILLE PRIVAT SCHŽFERIN I	BROUWER,A FFM1050 OPERAT.RšCKEN	Isaac de Jouderville	Adriaen Brouwer	unknown	undated
4749901A	4000205A		12.21	inter	different	JOUDERVILLE PRIVAT SCHŽFERIN I	REMBRANDT BS 236 GEWITTERLAND	Isaac de Jouderville	Rembrandt van Rijn	unknown	undated
4004606A	3100802A		12.08	inter	different	REMBRANDT LW 52 SELBSTPORTRŽT	BROUWER,A FFM1050 OPERAT.RšCKEN	Rembrandt van Rijn	Adriaen Brouwer	circa	circa	1637	1636	1
4000112A	3100802A		12.05	inter	different	REMBRANDT B 810 SELBST.BARETT	BROUWER,A FFM1050 OPERAT.RšCKEN	Rembrandt van Rijn	Adriaen Brouwer	signed (dated)	circa	1634	1636	2
GROUP13			TBP
4395401C	4395401B		12.59	intra	same	DROOCHSLOOT STONM1288 CRIPP. III	DROOCHSLOOT STONM1288 CRIPP. II	Joost Cornelisz. Droochsloot	Joost Cornelisz. Droochsloot	-	-
4114002B	4395401B		10.43	inter	different	VAN BEYEREN A A4073 RIVERVIEW II	DROOCHSLOOT STONM1288 CRIPP. II	Abraham van Beijeren	Joost Cornelisz. Droochsloot	circa	signed (dated)	1643-1650	1654	4
GROUP14			TBP
4000108C	4000108B		12.18	intra	same	REMBRANDT B 812A SIMSON III	REMBRANDT B 812A SIMSON+D.MK 2+3	Rembrandt van Rijn	Rembrandt van Rijn	-	-
4509902B	4000108B		18.87	inter	different	LIEVENS J PR 32 SELBSTBILDNIS II	REMBRANDT B 812A SIMSON+D.MK 2+3	Jan Lievens	Rembrandt van Rijn	circa	signed (dated)	1629–30	1628	1
GROUP15			TBP
4327301B	4324002C		14.49	inter	same	CUYP A CLE42637 REISENDE II	CUYP,A. A C120 JUNGER MANN III	Aelbert Cuyp	Aelbert Cuyp	circa	circa	1650	1651	1
4992103B	4327301B		10.57	inter	different	HOLLŽNDISCH LPZ 571 LANDSCH. II	CUYP A CLE42637 REISENDE II	Anonymous (Dutch)	Aelbert Cuyp	circa	circa	1650	1650	0
4516101B	4327301B		10.07	inter	different	FLINCK DUB254 ALTER MANN II	CUYP A CLE42637 REISENDE II	Govert Flinck	Aelbert Cuyp	circa	circa	1642	1650	8
